# Supplementary material for: Dihydroxyacid dehydratase is important for gametophyte development and disruption causes increased susceptibility to salinity stress in Arabidopsis
Source: J Exp Bot. 2014 Nov 13;66(3):879–88. doi: 10.1093/jxb/eru449 (PMC4321549; doi:10.1093/jxb/eru449)
Supplement: Supplementary Data [file supp_eru449_jexbot135830_file002.xls]

## Sheet: Final
Primer Name	Primer Sequence (5'-3')	Purpose
LB4	TGATCCATGTAGATTTCCCGGACATGAAG	Left border of SALK lines
LBa1	TGGTTCACGTAGTGGGCCATCG	Left border of WiscDsLoxHs lines
DHAD-1LP	ATATCATGTGGTTCGGTTTGG	Genotyping dhad-1 and dhad-2
DHAD-1RP	GGGAAGGGAGGAGAGGTTTAC
DHAD-2LP	GAAGTGTCTCCTCCACACTCAC	Genotyping dhad-3
DHAD-2RP	CTGTTAAGCCTTCCCATAGCC
DHAD-3LP	ACACTCGTCCAACTTCAATGG	Genotyping dhad-4
DHAD-3RP	TGATGCTATTTCGATGGGAAC
DHAD-F	CTGCTTTCCAGAGTTATGGAGA	Gene-specific primers for real-time PCR analysis
DHAD-R	CAGGTATTGAAGAACTGTAAGGAA
Actin-F	GGTAACATTGTGCTCAGTGGTGG	Internal control in real-time PCR analysis for data normalization
Actin-R	AACGACCTTAATCTTCATGCTGC
DHAD-1L	CTCGTCAGAGAATCTTGATCCAC	Cloning DHAD promoter
DHAD-1R	GACGGCGCGAGGAGGAAAGG
